# Supplementary material for: Antimicrobial and Antioxidative Activity of Newly Synthesized Peptides Absorbed into Bacterial Cellulose Carrier against Acne vulgaris
Source: Int J Mol Sci. 2021 Jul 12;22(14):7466. doi: 10.3390/ijms22147466 (PMC8306634; doi:10.3390/ijms22147466)
Supplement: Supplementary file 1 [file ijms-22-07466-s001.zip]

Archive with 1 entries (1 files):
- ijms-1264034-supplementary.pdf
